# Supplementary material for: Interrupting Microaggressions in Health Care Settings: A Guide for Teaching Medical Students
Source: MedEdPORTAL. 2020 Jul 31;16:10969. doi: 10.15766/mep_2374-8265.10969 (PMC7394346; doi:10.15766/mep_2374-8265.10969)
Supplement: Supplementary file 1 — Preworkshop Survey.docxFacilitator Guide.docxWorkshop Presentation.pptxFaculty Development Agenda.docxPostworkshop Evaluation Form - Students.docxPostworkshop Debriefing Questions - Faculty.docx [file mep_2374-8265.10969-s001.zip]

Archive with 7 entries (7 files):
- _Educational_Summary_Report_10969.pdf
- A. Preworkshop Survey.docx
- B. Facilitator Guide.docx
- C. Workshop Presentation.pptx
- D. Faculty Development Agenda.docx
- E. Postworkshop Evaluation Form - Students.docx
- F. Postworkshop Debriefing Questions - Faculty.docx
